# Supplementary material for: Composition and metabolism of microbial communities in soil pores
Source: Nat Commun. 2024 Apr 27;15:3578. doi: 10.1038/s41467-024-47755-x (PMC11055953; doi:10.1038/s41467-024-47755-x)
Supplement: Supplementary file 4 — Source Data [file 41467_2024_47755_MOESM4_ESM.xlsx]

## Sheet: Fig1
plant system		field block ID	soil core ID	distance to POM, um	soil volume in detritusphere (<300 um from POM), % of the total volume	average size of the POM fragment in thousands cubic um	number of POM fragments within 1 cubic mm			field block ID	soil core ID	pore size	volume not within the largest connected pore volume, % of the total soil volume			field block ID	soil core ID	distance to pores, um
	trt	rep	core	distPOM	rhizo	avPOMsize	nPOMpermm3		trt	rep	core	size	disc		trt	rep	core	distpore
Bare	CE1	B1	CE1B11A	361.624	35.338	297.5	6.1818		CE1	B1	CE1B11A	large	0.08719		CE1	B1	CE1B11A	32.643
Bare	CE1	B2	CE1B22A	511.217	19.1707	2154.63	3.4278		CE1	B2	CE1B22A	large	0.03868		CE1	B1	CE1B11A	32.714
Bare	CE1	B4	CE1B42A	336.06	37.8846	404.5	6.8663		CE1	B4	CE1B42A	large	0.1177		CE1	B1	CE1B11B	38.219
Switchgrass	CE7	B1	CE7B13A	272.797	51.2902	3499.88	6.4332		CE7	B1	CE7B13A	large	0.1355		CE1	B2	CE1B22A	33.0755
Switchgrass	CE7	B1	CE7B13B	435.749	28.1425	6783.25	3.016		CE7	B1	CE7B13B	large	0.2698		CE1	B2	CE1B22B	40.8315
Switchgrass	CE7	B2	CE7B21A	242.974	58.2579	1267.38	10.0749		CE7	B2	CE7B21A	large	0.04629		CE1	B4	CE1B42A	31.051
Switchgrass	CE7	B4	CE7B41A	248.436	53.7253	2079.75	9.1604		CE7	B4	CE7B41A	large	0.03891		CE1	B4	CE1B42B	33.64
Prairie	CE12	B1	CE12B12A	146.02	89.299	902.75	26.8182		CE12	B1	CE12B12A	large	0.06356		CE12	B1	CE12B12A	29.645
Prairie	CE12	B1	CE12B12B	140.781	92.7144	629.63	29.0374		CE12	B1	CE12B12B	large	0.09058		CE12	B1	CE12B12B	28.305
Prairie	CE12	B2	CE12B22A	180.982	80.3898	1239.25	19.8824		CE12	B2	CE12B22A	large	0.1224		CE12	B2	CE12B22A	39.3395
									CE12	B4	CE12B42A	large	0.1799		CE12	B2	CE12B22B	31.843
									CE1	B1	CE1B11A	small	0.9639		CE12	B4	CE12B42B	24.987
									CE1	B2	CE1B22A	small	0.9046		CE7	B1	CE7B13A	33.661
									CE1	B4	CE1B42A	small	1.1598		CE7	B1	CE7B13B	36.753
									CE7	B1	CE7B13A	small	0.8786		CE7	B2	CE7B21A	35.39
									CE7	B1	CE7B13B	small	0.9233		CE7	B2	CE7B21B	51.4235
									CE7	B2	CE7B21A	small	0.989		CE7	B4	CE7B41A	34.131
									CE7	B4	CE7B41A	small	1.0317		CE7	B4	CE7B41B	31.747
									CE12	B1	CE12B12A	small	1.1587
									CE12	B1	CE12B12B	small	1.1809
									CE12	B2	CE12B22A	small	1.1662
									CE12	B4	CE12B42A	small	0.5299

## Sheet: Fig2a
plant system	treatment	field block ID	field plot ID	pore size where glucose was added	actual time for CO2 calculations,days	13C-Atom-%-Excess of emitted CO2
Prairie	CE12-HighD	1	109	small	25	6.19733
Prairie	CE12-HighD	1	109	large	25	8.08593
Prairie	CE12-HighD	2	212	small	25	4.03082
Prairie	CE12-HighD	2	212	large	25	4.19053
Prairie	CE12-HighD	4	412	small	25	5.65224
Prairie	CE12-HighD	4	412	large	25	4.14932
Prairie	CE12-HighD	1	109	small	3	17.2658
Prairie	CE12-HighD	1	109	large	3	36.8046
Prairie	CE12-HighD	2	212	small	3	10.5275
Prairie	CE12-HighD	2	212	large	3	14.6473
Prairie	CE12-HighD	4	412	small	3	12.1221
Prairie	CE12-HighD	4	412	large	3	10.3936
Prairie	CE12-HighD	1	109	small	7	0.0243929
Prairie	CE12-HighD	1	109	large	7	7.61652
Prairie	CE12-HighD	2	212	small	7	5.25756
Prairie	CE12-HighD	2	212	large	7	11.3985
Prairie	CE12-HighD	4	412	small	7	9.6026
Prairie	CE12-HighD	4	412	large	7	6.67193
Prairie	CE12-HighD	1	109	small	1	35.1462
Prairie	CE12-HighD	1	109	large	1	27.6883
Prairie	CE12-HighD	2	212	small	1	42.6844
Prairie	CE12-HighD	2	212	large	1	54.1209
Prairie	CE12-HighD	4	412	small	1	42.2918
Prairie	CE12-HighD	4	412	large	1	29.1025
Switchgrass	CE7-SW	1	107	small	25	10.1604
Switchgrass	CE7-SW	1	107	large	25	7.168
Switchgrass	CE7-SW	2	208	small	25	6.78092
Switchgrass	CE7-SW	2	208	large	25	6.27814
Switchgrass	CE7-SW	4	407	small	25	10.5157
Switchgrass	CE7-SW	4	407	large	25	8.002
Switchgrass	CE7-SW	1	107	small	3	32.4045
Switchgrass	CE7-SW	1	107	large	3	47.3217
Switchgrass	CE7-SW	2	208	small	3	8.79435
Switchgrass	CE7-SW	2	208	large	3	30.1765
Switchgrass	CE7-SW	4	407	small	3	45.4594
Switchgrass	CE7-SW	4	407	large	3	7.2048
Switchgrass	CE7-SW	1	107	small	7	23.6639
Switchgrass	CE7-SW	1	107	large	7	22.5356
Switchgrass	CE7-SW	2	208	small	7	18.8834
Switchgrass	CE7-SW	2	208	large	7	16.8212
Switchgrass	CE7-SW	4	407	small	7	16.1752
Switchgrass	CE7-SW	4	407	large	7	13.1685
Switchgrass	CE7-SW	1	107	small	1	26.122
Switchgrass	CE7-SW	1	107	large	1	26.1461
Switchgrass	CE7-SW	2	208	small	1	38.6363
Switchgrass	CE7-SW	2	208	large	1	4.05154
Switchgrass	CE7-SW	4	407	small	1	26.08
Switchgrass	CE7-SW	4	407	large	1	23.7422

## Sheet: Fig2b
		incubation time: 24 h (1) and 30 days (30)	field block ID	field plot ID	pore size where glucose was added
plant system	treatment	time	rep	plotID	pores	SampleID	Soil.Total13C.mg.kg.stonefreesoil
Prairie	CE12-HighD	1	1	109	small	109-1	190.868
Prairie	CE12-HighD	1	1	109	large	109-4	143.892
Prairie	CE12-HighD	1	2	212	small	212-1	239.997
Prairie	CE12-HighD	1	2	212	large	212-4	130.848
Prairie	CE12-HighD	1	4	412	small	412-1	179.129
Prairie	CE12-HighD	1	4	412	large	412-4	220.91
Prairie	CE12-HighD	30	1	109	small	109-1	94.6193
Prairie	CE12-HighD	30	1	109	large	109-4	100.422
Prairie	CE12-HighD	30	2	212	small	212-1	98.0817
Prairie	CE12-HighD	30	2	212	large	212-4	72.3235
Prairie	CE12-HighD	30	4	412	small	412-1	114.181
Prairie	CE12-HighD	30	4	412	large	412-4	71.8826
Switchgrass	CE7-SW	1	1	107	small	107-1	174.162
Switchgrass	CE7-SW	1	1	107	large	107-4	162.563
Switchgrass	CE7-SW	1	2	208	small	208-1	235.647
Switchgrass	CE7-SW	1	2	208	large	208-4	166.065
Switchgrass	CE7-SW	1	4	407	small	407-1	184.646
Switchgrass	CE7-SW	1	4	407	large	407-4	205.704
Switchgrass	CE7-SW	30	1	107	small	107-1	133.045
Switchgrass	CE7-SW	30	1	107	large	107-4	83.33
Switchgrass	CE7-SW	30	2	208	small	208-1	94.784
Switchgrass	CE7-SW	30	2	208	large	208-4	82.1468
Switchgrass	CE7-SW	30	4	407	small	407-1	212.39
Switchgrass	CE7-SW	30	4	407	large	407-4	74.3204

## Sheet: Fig2c
		field block ID	field plot ID	pore size where glucose was added			Time 24 hr	Time 30 d
plant system	treatment	rep	plotID	pores	label	SampleID	DO13CUnfumigated.perc.soil13C.24hr	DO13CUnfumigated.perc.soil13C.30d
Prairie	CE12-HighD	1	109	small	13C	109-1	38.0742	1.83796
Prairie	CE12-HighD	1	109	large	13C	109-4	26.7338	1.44487
Prairie	CE12-HighD	2	212	small	13C	212-1	9.57012	1.80823
Prairie	CE12-HighD	2	212	large	13C	212-4	7.04185	1.86933
Prairie	CE12-HighD	4	412	small	13C	412-1	9.18057	3.52647
Prairie	CE12-HighD	4	412	large	13C	412-4	8.72086	3.11608
Switchgrass	CE7-SW	1	107	small	13C	107-1	21.026	0.651081
Switchgrass	CE7-SW	1	107	large	13C	107-4	34.2265	0.907728
Switchgrass	CE7-SW	2	208	small	13C	208-1	57.9317	1.53502
Switchgrass	CE7-SW	2	208	large	13C	208-4	30.8989	2.68146
Switchgrass	CE7-SW	4	407	small	13C	407-1	39.5076	0.444274
Switchgrass	CE7-SW	4	407	large	13C	407-4	72.892	2.35803

## Sheet: Fig2d
		field block ID	field plot ID	pore size where glucose was added			Time 24 hr	Time 30 d
plant system	treatment	rep	plotID	pores	label	SampleID	Cytosol13C.perc.soil13C.24hr	Cytosol13C.perc.soil13C.30d
Prairie	CE12-HighD	1	109	small	13C	109-1	34.8728	7.91591
Prairie	CE12-HighD	1	109	large	13C	109-4	38.2476	8.87356
Prairie	CE12-HighD	2	212	small	13C	212-1	10.6863	11.5509
Prairie	CE12-HighD	2	212	large	13C	212-4	15.5213	9.8387
Prairie	CE12-HighD	4	412	small	13C	412-1	6.39177	8.4325
Prairie	CE12-HighD	4	412	large	13C	412-4	6.2846	13.2203
Switchgrass	CE7-SW	1	107	small	13C	107-1	22.8048	6.78097
Switchgrass	CE7-SW	1	107	large	13C	107-4	23.4875	6.1852
Switchgrass	CE7-SW	2	208	small	13C	208-1	11.4165	6.31028
Switchgrass	CE7-SW	2	208	large	13C	208-4	21.4273	7.45541
Switchgrass	CE7-SW	4	407	small	13C	407-1	15.8405	2.68238
Switchgrass	CE7-SW	4	407	large	13C	407-4	5.23588	7.13144

## Sheet: Fig3a
		field block ID		pore size where glucose was added	Diversity index
plant system	treatment	block	time	pore	variable	value
Prairie	CE12-HighD	B1	24 hr	Large	ACE	62.3178
Prairie	CE12-HighD	B1	24 hr	Large	ACE	1225
Prairie	CE12-HighD	B2	24 hr	Large	ACE	225
Prairie	CE12-HighD	B2	24 hr	Large	ACE	810.658
Prairie	CE12-HighD	B4	24 hr	Large	ACE	329.314
Prairie	CE12-HighD	B4	24 hr	Large	ACE	819.841
Prairie	CE12-HighD	B1	30 days	Large	ACE	287.5
Prairie	CE12-HighD	B1	30 days	Large	ACE	46.9697
Prairie	CE12-HighD	B2	30 days	Large	ACE	391.667
Prairie	CE12-HighD	B2	30 days	Large	ACE	562.094
Prairie	CE12-HighD	B4	30 days	Large	ACE	433.34
Prairie	CE12-HighD	B4	30 days	Large	ACE	80
Prairie	CE12-HighD	B1	24 hr	Large	Chao1	57.1
Prairie	CE12-HighD	B1	24 hr	Large	Chao1	613
Prairie	CE12-HighD	B2	24 hr	Large	Chao1	175
Prairie	CE12-HighD	B2	24 hr	Large	Chao1	863
Prairie	CE12-HighD	B4	24 hr	Large	Chao1	290
Prairie	CE12-HighD	B4	24 hr	Large	Chao1	519
Prairie	CE12-HighD	B1	30 days	Large	Chao1	218.2
Prairie	CE12-HighD	B1	30 days	Large	Chao1	43.3636
Prairie	CE12-HighD	B2	30 days	Large	Chao1	283.5
Prairie	CE12-HighD	B2	30 days	Large	Chao1	317.333
Prairie	CE12-HighD	B4	30 days	Large	Chao1	347
Prairie	CE12-HighD	B4	30 days	Large	Chao1	77.8571
Prairie	CE12-HighD	B1	24 hr	Large	Fisher	46.7404
Prairie	CE12-HighD	B1	24 hr	Large	Fisher	1216.78
Prairie	CE12-HighD	B2	24 hr	Large	Fisher	217.238
Prairie	CE12-HighD	B2	24 hr	Large	Fisher	146.046
Prairie	CE12-HighD	B4	24 hr	Large	Fisher	146.046
Prairie	CE12-HighD	B4	24 hr	Large	Fisher	279.621
Prairie	CE12-HighD	B1	30 days	Large	Fisher	279.621
Prairie	CE12-HighD	B1	30 days	Large	Fisher	34.8146
Prairie	CE12-HighD	B2	30 days	Large	Fisher	383.672
Prairie	CE12-HighD	B2	30 days	Large	Fisher	175.689
Prairie	CE12-HighD	B4	30 days	Large	Fisher	279.621
Prairie	CE12-HighD	B4	30 days	Large	Fisher	51.8157
Prairie	CE12-HighD	B1	24 hr	Large	InvSimpson	27.1739
Prairie	CE12-HighD	B1	24 hr	Large	InvSimpson	48.0769
Prairie	CE12-HighD	B2	24 hr	Large	InvSimpson	41.6667
Prairie	CE12-HighD	B2	24 hr	Large	InvSimpson	29.0698
Prairie	CE12-HighD	B4	24 hr	Large	InvSimpson	34.7222
Prairie	CE12-HighD	B4	24 hr	Large	InvSimpson	39.0625
Prairie	CE12-HighD	B1	30 days	Large	InvSimpson	43.1034
Prairie	CE12-HighD	B1	30 days	Large	InvSimpson	25
Prairie	CE12-HighD	B2	30 days	Large	InvSimpson	44.6429
Prairie	CE12-HighD	B2	30 days	Large	InvSimpson	33.7838
Prairie	CE12-HighD	B4	30 days	Large	InvSimpson	41.6667
Prairie	CE12-HighD	B4	30 days	Large	InvSimpson	27.1739
Prairie	CE12-HighD	B1	24 hr	Large	Shannon	3.41975
Prairie	CE12-HighD	B1	24 hr	Large	Shannon	3.8843
Prairie	CE12-HighD	B2	24 hr	Large	Shannon	3.77339
Prairie	CE12-HighD	B2	24 hr	Large	Shannon	3.6311
Prairie	CE12-HighD	B4	24 hr	Large	Shannon	3.67975
Prairie	CE12-HighD	B4	24 hr	Large	Shannon	3.77339
Prairie	CE12-HighD	B1	30 days	Large	Shannon	3.80112
Prairie	CE12-HighD	B1	30 days	Large	Shannon	3.32611
Prairie	CE12-HighD	B2	30 days	Large	Shannon	3.82885
Prairie	CE12-HighD	B2	30 days	Large	Shannon	3.69563
Prairie	CE12-HighD	B4	30 days	Large	Shannon	3.79065
Prairie	CE12-HighD	B4	30 days	Large	Shannon	3.43701
Prairie	CE12-HighD	B1	24 hr	Large	Simpson	0.9632
Prairie	CE12-HighD	B1	24 hr	Large	Simpson	0.9792
Prairie	CE12-HighD	B2	24 hr	Large	Simpson	0.976
Prairie	CE12-HighD	B2	24 hr	Large	Simpson	0.9656
Prairie	CE12-HighD	B4	24 hr	Large	Simpson	0.9712
Prairie	CE12-HighD	B4	24 hr	Large	Simpson	0.9744
Prairie	CE12-HighD	B1	30 days	Large	Simpson	0.9768
Prairie	CE12-HighD	B1	30 days	Large	Simpson	0.96
Prairie	CE12-HighD	B2	30 days	Large	Simpson	0.9776
Prairie	CE12-HighD	B2	30 days	Large	Simpson	0.9704
Prairie	CE12-HighD	B4	30 days	Large	Simpson	0.976
Prairie	CE12-HighD	B4	30 days	Large	Simpson	0.9632
Prairie	CE12-HighD	B1	24 hr	Small	ACE	1551.36
Prairie	CE12-HighD	B1	24 hr	Small	ACE	819.841
Prairie	CE12-HighD	B2	24 hr	Small	ACE	391.667
Prairie	CE12-HighD	B2	24 hr	Small	ACE	225
Prairie	CE12-HighD	B4	24 hr	Small	ACE	391.667
Prairie	CE12-HighD	B4	24 hr	Small	ACE	440.625
Prairie	CE12-HighD	B1	30 days	Small	ACE	118.972
Prairie	CE12-HighD	B1	30 days	Small	ACE	433.34
Prairie	CE12-HighD	B2	30 days	Small	ACE	225
Prairie	CE12-HighD	B2	30 days	Small	ACE	1225
Prairie	CE12-HighD	B4	30 days	Small	ACE	710.612
Prairie	CE12-HighD	B4	30 days	Small	ACE	1551.36
Prairie	CE12-HighD	B1	24 hr	Small	Chao1	1129
Prairie	CE12-HighD	B1	24 hr	Small	Chao1	519
Prairie	CE12-HighD	B2	24 hr	Small	Chao1	283.5
Prairie	CE12-HighD	B2	24 hr	Small	Chao1	175
Prairie	CE12-HighD	B4	24 hr	Small	Chao1	283.5
Prairie	CE12-HighD	B4	24 hr	Small	Chao1	475.5
Prairie	CE12-HighD	B1	30 days	Small	Chao1	110.857
Prairie	CE12-HighD	B1	30 days	Small	Chao1	347
Prairie	CE12-HighD	B2	30 days	Small	Chao1	175
Prairie	CE12-HighD	B2	30 days	Small	Chao1	613
Prairie	CE12-HighD	B4	30 days	Small	Chao1	542
Prairie	CE12-HighD	B4	30 days	Small	Chao1	1129
Prairie	CE12-HighD	B1	24 hr	Small	Fisher	591.891
Prairie	CE12-HighD	B1	24 hr	Small	Fisher	279.621
Prairie	CE12-HighD	B2	24 hr	Small	Fisher	383.672
Prairie	CE12-HighD	B2	24 hr	Small	Fisher	217.238
Prairie	CE12-HighD	B4	24 hr	Small	Fisher	383.672
Prairie	CE12-HighD	B4	24 hr	Small	Fisher	217.238
Prairie	CE12-HighD	B1	30 days	Small	Fisher	92.8414
Prairie	CE12-HighD	B1	30 days	Small	Fisher	279.621
Prairie	CE12-HighD	B2	30 days	Small	Fisher	217.238
Prairie	CE12-HighD	B2	30 days	Small	Fisher	1216.78
Prairie	CE12-HighD	B4	30 days	Small	Fisher	383.672
Prairie	CE12-HighD	B4	30 days	Small	Fisher	591.891
Prairie	CE12-HighD	B1	24 hr	Small	InvSimpson	44.6429
Prairie	CE12-HighD	B1	24 hr	Small	InvSimpson	39.0625
Prairie	CE12-HighD	B2	24 hr	Small	InvSimpson	44.6429
Prairie	CE12-HighD	B2	24 hr	Small	InvSimpson	41.6667
Prairie	CE12-HighD	B4	24 hr	Small	InvSimpson	44.6429
Prairie	CE12-HighD	B4	24 hr	Small	InvSimpson	39.0625
Prairie	CE12-HighD	B1	30 days	Small	InvSimpson	33.7838
Prairie	CE12-HighD	B1	30 days	Small	InvSimpson	41.6667
Prairie	CE12-HighD	B2	30 days	Small	InvSimpson	41.6667
Prairie	CE12-HighD	B2	30 days	Small	InvSimpson	48.0769
Prairie	CE12-HighD	B4	30 days	Small	InvSimpson	43.1034
Prairie	CE12-HighD	B4	30 days	Small	InvSimpson	44.6429
Prairie	CE12-HighD	B1	24 hr	Small	Shannon	3.84611
Prairie	CE12-HighD	B1	24 hr	Small	Shannon	3.77339
Prairie	CE12-HighD	B2	24 hr	Small	Shannon	3.82885
Prairie	CE12-HighD	B2	24 hr	Small	Shannon	3.77339
Prairie	CE12-HighD	B4	24 hr	Small	Shannon	3.82885
Prairie	CE12-HighD	B4	24 hr	Small	Shannon	3.75246
Prairie	CE12-HighD	B1	30 days	Small	Shannon	3.61383
Prairie	CE12-HighD	B1	30 days	Small	Shannon	3.79065
Prairie	CE12-HighD	B2	30 days	Small	Shannon	3.77339
Prairie	CE12-HighD	B2	30 days	Small	Shannon	3.8843
Prairie	CE12-HighD	B4	30 days	Small	Shannon	3.81838
Prairie	CE12-HighD	B4	30 days	Small	Shannon	3.84611
Prairie	CE12-HighD	B1	24 hr	Small	Simpson	0.9776
Prairie	CE12-HighD	B1	24 hr	Small	Simpson	0.9744
Prairie	CE12-HighD	B2	24 hr	Small	Simpson	0.9776
Prairie	CE12-HighD	B2	24 hr	Small	Simpson	0.976
Prairie	CE12-HighD	B4	24 hr	Small	Simpson	0.9776
Prairie	CE12-HighD	B4	24 hr	Small	Simpson	0.9744
Prairie	CE12-HighD	B1	30 days	Small	Simpson	0.9704
Prairie	CE12-HighD	B1	30 days	Small	Simpson	0.976
Prairie	CE12-HighD	B2	30 days	Small	Simpson	0.976
Prairie	CE12-HighD	B2	30 days	Small	Simpson	0.9792
Prairie	CE12-HighD	B4	30 days	Small	Simpson	0.9768
Prairie	CE12-HighD	B4	30 days	Small	Simpson	0.9776
Bare	CE1-unplanted	B1	24 hr	Large	ACE	225.655
Bare	CE1-unplanted	B1	24 hr	Large	ACE	218.378
Bare	CE1-unplanted	B2	24 hr	Large	ACE	229.252
Bare	CE1-unplanted	B2	24 hr	Large	ACE	177.066
Bare	CE1-unplanted	B3	24 hr	Large	ACE	225.325
Bare	CE1-unplanted	B3	24 hr	Large	ACE	225.655
Bare	CE1-unplanted	B4	24 hr	Large	ACE	229.252
Bare	CE1-unplanted	B4	24 hr	Large	ACE	225
Bare	CE1-unplanted	B1	24 hr	Large	Chao1	264
Bare	CE1-unplanted	B1	24 hr	Large	Chao1	302
Bare	CE1-unplanted	B2	24 hr	Large	Chao1	218.75
Bare	CE1-unplanted	B2	24 hr	Large	Chao1	98
Bare	CE1-unplanted	B3	24 hr	Large	Chao1	192.2
Bare	CE1-unplanted	B3	24 hr	Large	Chao1	264
Bare	CE1-unplanted	B4	24 hr	Large	Chao1	218.75
Bare	CE1-unplanted	B4	24 hr	Large	Chao1	175
Bare	CE1-unplanted	B1	24 hr	Large	Fisher	123.846
Bare	CE1-unplanted	B1	24 hr	Large	Fisher	72.2597
Bare	CE1-unplanted	B2	24 hr	Large	Fisher	146.046
Bare	CE1-unplanted	B2	24 hr	Large	Fisher	51.8157
Bare	CE1-unplanted	B3	24 hr	Large	Fisher	175.689
Bare	CE1-unplanted	B3	24 hr	Large	Fisher	123.846
Bare	CE1-unplanted	B4	24 hr	Large	Fisher	146.046
Bare	CE1-unplanted	B4	24 hr	Large	Fisher	217.238
Bare	CE1-unplanted	B1	24 hr	Large	InvSimpson	34.7222
Bare	CE1-unplanted	B1	24 hr	Large	InvSimpson	26.0417
Bare	CE1-unplanted	B2	24 hr	Large	InvSimpson	36.7647
Bare	CE1-unplanted	B2	24 hr	Large	InvSimpson	19.5312
Bare	CE1-unplanted	B3	24 hr	Large	InvSimpson	39.0625
Bare	CE1-unplanted	B3	24 hr	Large	InvSimpson	34.7222
Bare	CE1-unplanted	B4	24 hr	Large	InvSimpson	36.7647
Bare	CE1-unplanted	B4	24 hr	Large	InvSimpson	41.6667
Bare	CE1-unplanted	B1	24 hr	Large	Shannon	3.65882
Bare	CE1-unplanted	B1	24 hr	Large	Shannon	3.48062
Bare	CE1-unplanted	B2	24 hr	Large	Shannon	3.69701
Bare	CE1-unplanted	B2	24 hr	Large	Shannon	3.32978
Bare	CE1-unplanted	B3	24 hr	Large	Shannon	3.7352
Bare	CE1-unplanted	B3	24 hr	Large	Shannon	3.65882
Bare	CE1-unplanted	B4	24 hr	Large	Shannon	3.69701
Bare	CE1-unplanted	B4	24 hr	Large	Shannon	3.77339
Bare	CE1-unplanted	B1	24 hr	Large	Simpson	0.9712
Bare	CE1-unplanted	B1	24 hr	Large	Simpson	0.9616
Bare	CE1-unplanted	B2	24 hr	Large	Simpson	0.9728
Bare	CE1-unplanted	B2	24 hr	Large	Simpson	0.9488
Bare	CE1-unplanted	B3	24 hr	Large	Simpson	0.9744
Bare	CE1-unplanted	B3	24 hr	Large	Simpson	0.9712
Bare	CE1-unplanted	B4	24 hr	Large	Simpson	0.9728
Bare	CE1-unplanted	B4	24 hr	Large	Simpson	0.976
Bare	CE1-unplanted	B1	24 hr	Small	ACE	229.252
Bare	CE1-unplanted	B1	24 hr	Small	ACE	229.252
Bare	CE1-unplanted	B2	24 hr	Small	ACE	181.669
Bare	CE1-unplanted	B2	24 hr	Small	ACE	74.898
Bare	CE1-unplanted	B3	24 hr	Small	ACE	600
Bare	CE1-unplanted	B3	24 hr	Small	ACE	225
Bare	CE1-unplanted	B4	24 hr	Small	ACE	212.777
Bare	CE1-unplanted	B4	24 hr	Small	ACE	203.833
Bare	CE1-unplanted	B1	24 hr	Small	Chao1	218.75
Bare	CE1-unplanted	B1	24 hr	Small	Chao1	218.75
Bare	CE1-unplanted	B2	24 hr	Small	Chao1	92.5
Bare	CE1-unplanted	B2	24 hr	Small	Chao1	66
Bare	CE1-unplanted	B3	24 hr	Small	Chao1	393
Bare	CE1-unplanted	B3	24 hr	Small	Chao1	175
Bare	CE1-unplanted	B4	24 hr	Small	Chao1	127.5
Bare	CE1-unplanted	B4	24 hr	Small	Chao1	130
Bare	CE1-unplanted	B1	24 hr	Small	Fisher	146.046
Bare	CE1-unplanted	B1	24 hr	Small	Fisher	146.046
Bare	CE1-unplanted	B2	24 hr	Small	Fisher	46.7404
Bare	CE1-unplanted	B2	24 hr	Small	Fisher	57.6367
Bare	CE1-unplanted	B3	24 hr	Small	Fisher	591.891
Bare	CE1-unplanted	B3	24 hr	Small	Fisher	217.238
Bare	CE1-unplanted	B4	24 hr	Small	Fisher	42.2796
Bare	CE1-unplanted	B4	24 hr	Small	Fisher	64.375
Bare	CE1-unplanted	B1	24 hr	Small	InvSimpson	36.7647
Bare	CE1-unplanted	B1	24 hr	Small	InvSimpson	36.7647
Bare	CE1-unplanted	B2	24 hr	Small	InvSimpson	17.3611
Bare	CE1-unplanted	B2	24 hr	Small	InvSimpson	29.0698
Bare	CE1-unplanted	B3	24 hr	Small	InvSimpson	46.2963
Bare	CE1-unplanted	B3	24 hr	Small	InvSimpson	41.6667
Bare	CE1-unplanted	B4	24 hr	Small	InvSimpson	13.4409
Bare	CE1-unplanted	B4	24 hr	Small	InvSimpson	23.1481
Bare	CE1-unplanted	B1	24 hr	Small	Shannon	3.69701
Bare	CE1-unplanted	B1	24 hr	Small	Shannon	3.69701
Bare	CE1-unplanted	B2	24 hr	Small	Shannon	3.26699
Bare	CE1-unplanted	B2	24 hr	Small	Shannon	3.48567
Bare	CE1-unplanted	B3	24 hr	Small	Shannon	3.85657
Bare	CE1-unplanted	B3	24 hr	Small	Shannon	3.77339
Bare	CE1-unplanted	B4	24 hr	Small	Shannon	3.14036
Bare	CE1-unplanted	B4	24 hr	Small	Shannon	3.42516
Bare	CE1-unplanted	B1	24 hr	Small	Simpson	0.9728
Bare	CE1-unplanted	B1	24 hr	Small	Simpson	0.9728
Bare	CE1-unplanted	B2	24 hr	Small	Simpson	0.9424
Bare	CE1-unplanted	B2	24 hr	Small	Simpson	0.9656
Bare	CE1-unplanted	B3	24 hr	Small	Simpson	0.9784
Bare	CE1-unplanted	B3	24 hr	Small	Simpson	0.976
Bare	CE1-unplanted	B4	24 hr	Small	Simpson	0.9256
Bare	CE1-unplanted	B4	24 hr	Small	Simpson	0.9568
Switchgrass	CE7-SW	B1	24 hr	Large	ACE	1225
Switchgrass	CE7-SW	B1	24 hr	Large	ACE	62.5
Switchgrass	CE7-SW	B2	24 hr	Large	ACE	391.667
Switchgrass	CE7-SW	B2	24 hr	Large	ACE	229.252
Switchgrass	CE7-SW	B4	24 hr	Large	ACE	433.34
Switchgrass	CE7-SW	B4	24 hr	Large	ACE	287.5
Switchgrass	CE7-SW	B1	30 days	Large	ACE	105.263
Switchgrass	CE7-SW	B1	30 days	Large	ACE	108.127
Switchgrass	CE7-SW	B2	30 days	Large	ACE	229.252
Switchgrass	CE7-SW	B2	30 days	Large	ACE	710.612
Switchgrass	CE7-SW	B4	30 days	Large	ACE	176.778
Switchgrass	CE7-SW	B4	30 days	Large	ACE	100.102
Switchgrass	CE7-SW	B1	24 hr	Large	Chao1	613
Switchgrass	CE7-SW	B1	24 hr	Large	Chao1	54.25
Switchgrass	CE7-SW	B2	24 hr	Large	Chao1	283.5
Switchgrass	CE7-SW	B2	24 hr	Large	Chao1	218.75
Switchgrass	CE7-SW	B4	24 hr	Large	Chao1	347
Switchgrass	CE7-SW	B4	24 hr	Large	Chao1	218.2
Switchgrass	CE7-SW	B1	30 days	Large	Chao1	91.6667
Switchgrass	CE7-SW	B1	30 days	Large	Chao1	87.2
Switchgrass	CE7-SW	B2	30 days	Large	Chao1	218.75
Switchgrass	CE7-SW	B2	30 days	Large	Chao1	542
Switchgrass	CE7-SW	B4	30 days	Large	Chao1	154
Switchgrass	CE7-SW	B4	30 days	Large	Chao1	93.375
Switchgrass	CE7-SW	B1	24 hr	Large	Fisher	1216.78
Switchgrass	CE7-SW	B1	24 hr	Large	Fisher	51.8157
Switchgrass	CE7-SW	B2	24 hr	Large	Fisher	383.672
Switchgrass	CE7-SW	B2	24 hr	Large	Fisher	146.046
Switchgrass	CE7-SW	B4	24 hr	Large	Fisher	279.621
Switchgrass	CE7-SW	B4	24 hr	Large	Fisher	279.621
Switchgrass	CE7-SW	B1	30 days	Large	Fisher	92.8414
Switchgrass	CE7-SW	B1	30 days	Large	Fisher	38.3312
Switchgrass	CE7-SW	B2	30 days	Large	Fisher	146.046
Switchgrass	CE7-SW	B2	30 days	Large	Fisher	383.672
Switchgrass	CE7-SW	B4	30 days	Large	Fisher	146.046
Switchgrass	CE7-SW	B4	30 days	Large	Fisher	81.6028
Switchgrass	CE7-SW	B1	24 hr	Large	InvSimpson	48.0769
Switchgrass	CE7-SW	B1	24 hr	Large	InvSimpson	29.7619
Switchgrass	CE7-SW	B2	24 hr	Large	InvSimpson	44.6429
Switchgrass	CE7-SW	B2	24 hr	Large	InvSimpson	36.7647
Switchgrass	CE7-SW	B4	24 hr	Large	InvSimpson	41.6667
Switchgrass	CE7-SW	B4	24 hr	Large	InvSimpson	43.1034
Switchgrass	CE7-SW	B1	30 days	Large	InvSimpson	34.7222
Switchgrass	CE7-SW	B1	30 days	Large	InvSimpson	19.2308
Switchgrass	CE7-SW	B2	30 days	Large	InvSimpson	36.7647
Switchgrass	CE7-SW	B2	30 days	Large	InvSimpson	43.1034
Switchgrass	CE7-SW	B4	30 days	Large	InvSimpson	37.8788
Switchgrass	CE7-SW	B4	30 days	Large	InvSimpson	32.8947
Switchgrass	CE7-SW	B1	24 hr	Large	Shannon	3.8843
Switchgrass	CE7-SW	B1	24 hr	Large	Shannon	3.4752
Switchgrass	CE7-SW	B2	24 hr	Large	Shannon	3.82885
Switchgrass	CE7-SW	B2	24 hr	Large	Shannon	3.69701
Switchgrass	CE7-SW	B4	24 hr	Large	Shannon	3.79065
Switchgrass	CE7-SW	B4	24 hr	Large	Shannon	3.80112
Switchgrass	CE7-SW	B1	30 days	Large	Shannon	3.6243
Switchgrass	CE7-SW	B1	30 days	Large	Shannon	3.23926
Switchgrass	CE7-SW	B2	30 days	Large	Shannon	3.69701
Switchgrass	CE7-SW	B2	30 days	Large	Shannon	3.81838
Switchgrass	CE7-SW	B4	30 days	Large	Shannon	3.70748
Switchgrass	CE7-SW	B4	30 days	Large	Shannon	3.58611
Switchgrass	CE7-SW	B1	24 hr	Large	Simpson	0.9792
Switchgrass	CE7-SW	B1	24 hr	Large	Simpson	0.9664
Switchgrass	CE7-SW	B2	24 hr	Large	Simpson	0.9776
Switchgrass	CE7-SW	B2	24 hr	Large	Simpson	0.9728
Switchgrass	CE7-SW	B4	24 hr	Large	Simpson	0.976
Switchgrass	CE7-SW	B4	24 hr	Large	Simpson	0.9768
Switchgrass	CE7-SW	B1	30 days	Large	Simpson	0.9712
Switchgrass	CE7-SW	B1	30 days	Large	Simpson	0.948
Switchgrass	CE7-SW	B2	30 days	Large	Simpson	0.9728
Switchgrass	CE7-SW	B2	30 days	Large	Simpson	0.9768
Switchgrass	CE7-SW	B4	30 days	Large	Simpson	0.9736
Switchgrass	CE7-SW	B4	30 days	Large	Simpson	0.9696
Switchgrass	CE7-SW	B1	24 hr	Small	ACE	86.3636
Switchgrass	CE7-SW	B1	24 hr	Small	ACE	103.024
Switchgrass	CE7-SW	B2	24 hr	Small	ACE	183.333
Switchgrass	CE7-SW	B2	24 hr	Small	ACE	301.134
Switchgrass	CE7-SW	B4	24 hr	Small	ACE	600
Switchgrass	CE7-SW	B4	24 hr	Small	ACE	819.841
Switchgrass	CE7-SW	B1	30 days	Small	ACE	55
Switchgrass	CE7-SW	B2	30 days	Small	ACE	120.588
Switchgrass	CE7-SW	B2	30 days	Small	ACE	1225
Switchgrass	CE7-SW	B4	30 days	Small	ACE	301.134
Switchgrass	CE7-SW	B4	30 days	Small	ACE	1225
Switchgrass	CE7-SW	B1	24 hr	Small	Chao1	80
Switchgrass	CE7-SW	B1	24 hr	Small	Chao1	88.75
Switchgrass	CE7-SW	B2	24 hr	Small	Chao1	144.429
Switchgrass	CE7-SW	B2	24 hr	Small	Chao1	250
Switchgrass	CE7-SW	B4	24 hr	Small	Chao1	393
Switchgrass	CE7-SW	B4	24 hr	Small	Chao1	519
Switchgrass	CE7-SW	B1	30 days	Small	Chao1	50.2727
Switchgrass	CE7-SW	B2	30 days	Small	Chao1	107
Switchgrass	CE7-SW	B2	30 days	Small	Chao1	613
Switchgrass	CE7-SW	B4	30 days	Small	Chao1	250
Switchgrass	CE7-SW	B4	30 days	Small	Chao1	613
Switchgrass	CE7-SW	B1	24 hr	Small	Fisher	72.2597
Switchgrass	CE7-SW	B1	24 hr	Small	Fisher	72.2597
Switchgrass	CE7-SW	B2	24 hr	Small	Fisher	175.689
Switchgrass	CE7-SW	B2	24 hr	Small	Fisher	217.238
Switchgrass	CE7-SW	B4	24 hr	Small	Fisher	591.891
Switchgrass	CE7-SW	B4	24 hr	Small	Fisher	279.621
Switchgrass	CE7-SW	B1	30 days	Small	Fisher	42.2796
Switchgrass	CE7-SW	B2	30 days	Small	Fisher	106.607
Switchgrass	CE7-SW	B2	30 days	Small	Fisher	1216.78
Switchgrass	CE7-SW	B4	30 days	Small	Fisher	217.238
Switchgrass	CE7-SW	B4	30 days	Small	Fisher	1216.78
Switchgrass	CE7-SW	B1	24 hr	Small	InvSimpson	32.0513
Switchgrass	CE7-SW	B1	24 hr	Small	InvSimpson	30.4878
Switchgrass	CE7-SW	B2	24 hr	Small	InvSimpson	40.3226
Switchgrass	CE7-SW	B2	24 hr	Small	InvSimpson	40.3226
Switchgrass	CE7-SW	B4	24 hr	Small	InvSimpson	46.2963
Switchgrass	CE7-SW	B4	24 hr	Small	InvSimpson	39.0625
Switchgrass	CE7-SW	B1	30 days	Small	InvSimpson	26.5957
Switchgrass	CE7-SW	B2	30 days	Small	InvSimpson	35.7143
Switchgrass	CE7-SW	B2	30 days	Small	InvSimpson	48.0769
Switchgrass	CE7-SW	B4	30 days	Small	InvSimpson	40.3226
Switchgrass	CE7-SW	B4	30 days	Small	InvSimpson	48.0769
Switchgrass	CE7-SW	B1	24 hr	Small	Shannon	3.55838
Switchgrass	CE7-SW	B1	24 hr	Small	Shannon	3.54112
Switchgrass	CE7-SW	B2	24 hr	Small	Shannon	3.74567
Switchgrass	CE7-SW	B2	24 hr	Small	Shannon	3.76293
Switchgrass	CE7-SW	B4	24 hr	Small	Shannon	3.85657
Switchgrass	CE7-SW	B4	24 hr	Small	Shannon	3.77339
Switchgrass	CE7-SW	B1	30 days	Small	Shannon	3.39203
Switchgrass	CE7-SW	B2	30 days	Small	Shannon	3.65203
Switchgrass	CE7-SW	B2	30 days	Small	Shannon	3.8843
Switchgrass	CE7-SW	B4	30 days	Small	Shannon	3.76293
Switchgrass	CE7-SW	B4	30 days	Small	Shannon	3.8843
Switchgrass	CE7-SW	B1	24 hr	Small	Simpson	0.9688
Switchgrass	CE7-SW	B1	24 hr	Small	Simpson	0.9672
Switchgrass	CE7-SW	B2	24 hr	Small	Simpson	0.9752
Switchgrass	CE7-SW	B2	24 hr	Small	Simpson	0.9752
Switchgrass	CE7-SW	B4	24 hr	Small	Simpson	0.9784
Switchgrass	CE7-SW	B4	24 hr	Small	Simpson	0.9744
Switchgrass	CE7-SW	B1	30 days	Small	Simpson	0.9624
Switchgrass	CE7-SW	B2	30 days	Small	Simpson	0.972
Switchgrass	CE7-SW	B2	30 days	Small	Simpson	0.9792
Switchgrass	CE7-SW	B4	30 days	Small	Simpson	0.9752
Switchgrass	CE7-SW	B4	30 days	Small	Simpson	0.9792

## Sheet: Fig3b
		pore size where glucose was added
plant system	time	group_pores	count	label
Switchgrass	24 hours	both	58	58:58
Switchgrass	24 hours	large	30	30:30
Switchgrass	24 hours	small	12	12:12
Switchgrass	30 days	both	43	43:48
Switchgrass	30 days	large	18	18:20
Switchgrass	30 days	small	29	29:32
Prairie	24 hours	both	45	45:70
Prairie	24 hours	large	6	6:10
Prairie	24 hours	small	13	13:20
Prairie	30 days	both	194	194:75
Prairie	30 days	large	20	20:8
Prairie	30 days	small	45	45:17
Bare	24 hours	both	68	68:67
Bare	24 hours	large	14	14:14
Bare	24 hours	small	19	19:19
